# Supplementary material for: Mycobacterium bovis: From Genotyping to Genome Sequencing
Source: Microorganisms. 2020 May 3;8(5):667. doi: 10.3390/microorganisms8050667 (PMC7285088; doi:10.3390/microorganisms8050667)
Supplement: Supplementary file 1 [file microorganisms-08-00667-s001.zip]

Archive with 9 entries (8 files):
- Table_S1.docx
- __MACOSX/
- __MACOSX/._Table_S1.docx
- Table_S3.docx
- __MACOSX/._Table_S3.docx
- Table_S2_correct.docx
- __MACOSX/._Table_S2_correct.docx
- Figure_S1.pdf
- __MACOSX/._Figure_S1.pdf
